# Supplementary material for: Genome-wide association study of Buruli ulcer in rural Benin highlights role of two LncRNAs and the autophagy pathway
Source: Commun Biol. 2020 Apr 20;3:177. doi: 10.1038/s42003-020-0920-6 (PMC7171125; doi:10.1038/s42003-020-0920-6)
Supplement: Supplementary file 2 — Supplementary Data 1 [file 42003_2020_920_MOESM2_ESM.xlsx]

## Sheet: Sheet1
Supplementary Data 1. Variants sent to replication
SNP	Chr	Position	M	m	MAF	Consequencea	Overlapped Gene(s)	Nearest Upstream Gene	Distance to Nearest Upstream Gene (bp)	Nearest Downstream Gene	Distance to Nearest Downstream Gene (bp)	Best Method	Discovery P value	Effectc	Replication P valued	Effectc,e
rs115809482	1	28916695	C	T	0.1	intron_variant	TAF12	─	─	─	─	GLM	4.85´10-5	1.99 (1.41-2.81)	0.1927	1.22 (0.77-1.93)
rs7526129	1	58002512	T	C	0.06	intron_variant	DAB1	─	─	─	─	Cox	4.72´10-5	0.52 (0.37-0.74)	0.3829	0.96 (0.73-1.26)
rs1392817	1	66539456	A	G	0.44	intron_variant	PDE4B	─	─	─	─	GLM	3.27´10-5	0.66 (0.54-0.8)	─	─
rs17128450	1	66613479	G	T	0.32	intron_variant	PDE4B	─	─	─	─	GLM	4.65´10-5	0.65 (0.53-0.81)	0.4031	0.97 (0.77-1.22)
rs114423118	1	82731549	G	A	0.03	intergenic_variant	-	AC093580.1	4732	LINC01362	637318	GLM	1.67´10-5	0.25 (0.13-0.51)	─	─
rs115921366	1	94573472	C	T	0.03	intron_variant	ABCA4	─	─	─	─	Coxg	1.43´10-5	0.32 (0.17-0.6)	0.3292	0.87 (0.48-1.58)
rs12039275	1	202925890	T	G	0.05	intron_variant	ADIPOR1	─	─	─	─	Coxg	1.39´10-6	0.37 (0.23-0.6)	─	─
rs11580704	1	205606982	G	T	0.18	intergenic_variant	-	ELK4	5892	SLC45A3	19997	Cox	2.70´10-5	0.66 (0.54-0.81)	─	─
rs6693018	1	228487853	A	G	0.1	splice_region_variant	OBSCN	─	─	─	─	GLM	9.52´10-6	2.15 (1.53-3.03)	0.1105	1.26 (0.87-1.82)
rs114564953f	1	228677426	T	C	0.1	intron_variant	RNF187	─	─	─	─	GLM	6.77´10-7	2.32 (1.62-3.3)	NA	NA
rs2618693	1	237685255	G	A	0.37	intron_variant	RYR2	─	─	─	─	GLM	1.12´10-5	0.63 (0.52-0.77)	0.18	0.9 (0.71-1.13)
rs12144410	1	238054804	A	G	0.03	intron_variant	AL359924.1, LOC100130331	─	─	─	─	GLMg	2.01´10-6	0.19 (0.08-0.42)	0.2813	0.78 (0.35-1.77)
rs7511646	1	245162040	C	T	0.2	intron_variant	EFCAB2	─	─	─	─	Cox	1.04´10-5	0.67 (0.56-0.81)	0.42	0.98 (0.84-1.16)
rs4926465	1	246968455	A	G	0.39	intron_variant	KIF28P	─	─	─	─	Cox	1.94´10-5	0.73 (0.63-0.85)	─	─
rs116463230	2	9307826	T	C	0.05	intergenic_variant	-	AC093904.1	21591	ASAP2	39068	Coxg	2.21´10-6	0.4 (0.25-0.62)	0.3851	0.95 (0.69-1.32)
rs16983552	2	17564763	C	T	0.31	intergenic_variant	-	ZFYVE9P2	98601	PSMC1P10	1595	Cox	2.92´10-5	0.72 (0.62-0.84)	─	─
rs10204586	2	35406207	A	C	0.36	intron_variant	AC012593.1	─	─	─	─	GLMg	1.59´10-5	0.63 (0.51-0.77)	0.0435	0.82 (0.65-1.03)
rs4308128	2	116491246	A	C	0.03	intron_variant	DPP10	─	─	─	─	GLM	3.48´10-5	0.27 (0.14-0.53)	0.4963	1 (0.57-1.76)
rs75147847	2	125187130	T	C	0.15	intron_variant	CNTNAP5	─	─	─	─	GLMg	1.31´10-5	1.83 (1.38-2.42)	0.0846	1.25 (0.9-1.73)
rs4664117	2	153465477	G	C	0.44	intron_variant	FMNL2	─	─	─	─	Cox	1.45´10-5	0.74 (0.64-0.85)	0.2138	0.95 (0.84-1.08)
rs78077388	2	231428377	T	C	0.06	intron_variant	AC010149.1	─	─	─	─	Cox	3.43´10-5	1.8 (1.39-2.33)	0.413	1.03 (0.78-1.36)
rs9863698	3	3059373	T	C	0.32	intron_variant	CNTN4	─	─	─	─	Cox	2.41´10-5	1.38 (1.19-1.6)	0.4012	1.02 (0.88-1.17)
rs60317061	3	4972480	T	C	0.11	intron_variant	BHLHE40-AS1	─	─	─	─	GLM	1.13´10-5	2.05 (1.47-2.87)	0.4133	1.05 (0.7-1.57)
rs6772333	3	7116696	A	G	0.45	intron_variant	GRM7	─	─	─	─	Cox	2.79´10-5	0.75 (0.65-0.86)	0.1239	0.93 (0.82-1.05)
rs12493723	3	47167209	T	C	0.06	intron_variant	SETD2	─	─	─	─	Cox	7.72´10-6	0.47 (0.33-0.68)	0.279	0.92 (0.71-1.21)
rs79475128	3	63531751	C	T	0.09	intron_variant	SYNPR	─	─	─	─	GLM	2.35´10-5	2.17 (1.5-3.15)	0.4594	1.02 (0.7-1.5)
rs4613421	3	71329872	C	G	0.3	intron_variant	FOXP1	─	─	─	─	GLM	1.30´10-5	1.6 (1.29-1.98)	─	─
rs34060873	3	99193288	C	A	0.1	intergenic_variant	-	AC107297.1	147892	AC078828.1	25903	Coxg	1.99´10-7	0.51 (0.39-0.67)	─	─
rs72926491	3	99246866	C	T	0.04	intergenic_variant	-	AC107029.1	909	AC107029.2	70042	Cox	1.84´10-5	0.42 (0.27-0.67)	─	─
rs11719842	3	126999800	G	A	0.39	intergenic_variant	-	RNU6-1047P	39883	AC133681.1	3124	Cox	4.83´10-5	1.33 (1.16-1.53)	0.3217	1.06 (0.83-1.35)
rs13325550	3	128260819	G	C	0.49	intergenic_variant	-	TMED10P2	3345	LINC01565	30024	Cox	3.83´10-5	1.33 (1.16-1.53)	─	─
rs2715629	3	133599914	G	A	0.24	intron_variant	RAB6B	─	─	─	─	Cox	1.71´10-5	1.41 (1.21-1.64)	0.0655	1.12 (0.97-1.3)
rs1023765	3	136785797	A	G	0.3	intergenic_variant	-	IL20RB	55870	RNA5SP142	451179	GLM	3.37´10-5	0.63 (0.51-0.78)	0.1756	0.89 (0.7-1.13)
rs197840	3	144067955	G	A	0.36	intergenic_variant	-	RNA5SP144	162093	AC011592.1	93098	GLM	1.06´10-5	0.64 (0.52-0.78)	─	─
rs4075466	3	144871333	C	G	0.03	intergenic_variant	-	AC011592.1	707702	LARP7P4	369992	GLM	2.01´10-5	3.63 (1.9-6.95)	0.3035	1.21 (0.58-2.5)
rs9814705f	3	145680345	T	C	0.14	intron_variant	AC055758.1	─	─	─	─	GLM	3.71´10-5	1.8 (1.34-2.42)	0.0007	1.72 (1.22-2.42)
rs78596972	3	157188982	A	G	0.06	intron_variant	VEPH1	─	─	─	─	Cox	1.55´10-5	1.89 (1.45-2.47)	─	─
rs76220487	3	166355397	T	C	0.06	intergenic_variant	-	AC072046.2	32154	RN7SKP298	32420	Coxg	1.74´10-5	0.48 (0.33-0.7)	0.1506	0.86 (0.63-1.16)
rs1488547	3	173525768	G	A	0.39	intron_variant	NLGN1	─	─	─	─	GLM	1.28´10-5	1.58 (1.29-1.93)	0.1305	1.14 (0.91-1.44)
rs76771421	4	110802482	G	A	0.5	intergenic_variant	-	KRT19P3	1429	EGF	31558	Cox	3.62´10-5	0.75 (0.65-0.86)	0.0516	0.9 (0.79-1.02)
rs2654747	4	112392701	T	C	0.17	intergenic_variant	-	RNU6-289P	140027	AC083795.1	80309	Cox	3.70´10-5	0.66 (0.54-0.81)	─	─
rs114771237	4	122172679	T	C	0.04	intergenic_variant	-	TNIP3	24058	Y_RNA	77545	Coxg	3.01´10-5	0.39 (0.24-0.66)	0.2934	0.91 (0.64-1.29)
rs56966957	4	130397675	T	C	0.12	intergenic_variant	-	AC082650.1	171498	LINC02466	247651	GLM	3.91´10-5	0.52 (0.38-0.71)	─	─
rs4289495	4	135793861	A	C	0.13	intergenic_variant	-	AC093722.1	55417	AC104619.2	60183	GLMg	1.96´10-5	1.9 (1.41-2.56)	─	─
rs75760015	4	164487392	G	A	0.09	intron_variant	MARCH1	─	─	─	─	Cox	2.12´10-5	1.67 (1.34-2.09)	─	─
rs28750126	5	6539612	C	T	0.05	intergenic_variant	-	AC027334.1	6299	LINC01018	42637	GLM	1.57´10-5	0.36 (0.22-0.6)	0.1518	0.78 (0.5-1.24)
rs768802	5	16118248	A	C	0.16	intron_variant	MARCH11	─	─	─	─	GLMg	3.93´10-5	0.56 (0.43-0.74)	0.0339	0.77 (0.58-1.02)
rs71621781	5	29344121	A	G	0.03	intergenic_variant	-	LINC02109	126899	LINC02064	36282	Coxg	3.52´10-5	0.37 (0.21-0.65)	─	─
rs1106693	5	173352763	A	G	0.12	intron_variant	CPEB4	─	─	─	─	Coxg	6.92´10-7	1.68 (1.39-2.04)	0.4967	1 (0.82-1.23)
rs76647377	6	985196	G	A	0.03	intron_variant	LINC01622	─	─	─	─	Coxg	1.78´10-6	0.26 (0.13-0.52)	0.0033	0.56 (0.36-0.87)
rs1265218	6	4518250	C	T	0.3	intergenic_variant	-	LINC02533	22247	AL133393.1	11706	GLMg	2.46´10-5	0.62 (0.5-0.77)	─	─
rs16882001	6	90322237	A	G	0.07	intron_variant	ANKRD6, LYRM2	─	─	─	─	GLMg	2.90´10-5	2.4 (1.57-3.66)	0.4319	1.04 (0.67-1.62)
rs377258	6	129533324	T	G	0.23	intron_variant	LAMA2	─	─	─	─	GLMg	2.75´10-5	0.61 (0.48-0.77)	0.4018	0.97 (0.75-1.25)
rs2449382	6	149302205	G	A	0.31	intron_variant	UST	─	─	─	─	Cox	4.72´10-5	0.73 (0.62-0.85)	0.0154	0.86 (0.74-0.99)
rs9397494	6	152556514	G	A	0.29	intron_variant	SYNE1	─	─	─	─	Cox	4.21´10-5	1.36 (1.18-1.57)	0.2689	1.04 (0.91-1.19)
rs9295216	6	163686312	A	G	0.37	intron_variant	PACRG	─	─	─	─	Coxg	1.94´10-5	1.37 (1.19-1.58)	NA	NA
rs9295218	6	163688470	T	C	0.48	intron_variant	PACRG	─	─	─	─	GLMg	5.17´10-7	1.64 (1.35-2)	0.1296	1.14 (0.91-1.42)
rs1036458	6	164379214	T	C	0.13	intergenic_variant	-	RN7SL366P	117330	Z97205.2	125841	Coxg	3.29´10-6	1.6 (1.33-1.93)	─	─
rs4245571	7	55675041	T	A	0.34	intergenic_variant	-	AC099681.2	12342	CDC42P2	30926	GLMg	2.43´10-5	1.56 (1.27-1.92)	0.1621	1.13 (0.89-1.43)
rs2204466	7	145773791	A	G	0.11	intergenic_variant	-	AC073308.1	26332	CNTNAP2	39304	Cox	2.32´10-5	0.6 (0.46-0.77)	0.4406	0.98 (0.81-1.2)
rs112902326	7	147303173	G	A	0.05	intron_variant	CNTNAP2	─	─	─	─	Coxg	1.38´10-5	0.42 (0.27-0.66)	─	─
rs78165804	7	156320423	T	C	0.06	intron_variant	LINC01006	─	─	─	─	GLM	4.36´10-5	0.42 (0.27-0.65)	0.2906	0.88 (0.56-1.38)
rs4075952	8	10077565	G	A	0.08	intron_variant	MSRA	─	─	─	─	Cox	3.09´10-5	0.57 (0.42-0.76)	0.3714	0.96 (0.76-1.22)
rs7821137f	8	72158148	A	C	0.46	intron_variant	EYA1	─	─	─	─	GLMg	6.78´10-7	0.61 (0.5-0.74)	0.1265	0.87 (0.7-1.09)
rs10089605	8	123885700	G	A	0.27	intron_variant	ZHX2	─	─	─	─	Cox	1.13´10-5	1.41 (1.21-1.64)	0.3794	1.02 (0.89-1.18)
rs60074719	8	126648484	A	G	0.26	intergenic_variant	-	AC091114.1	94867	AC016074.1	112815	GLM	2.82´10-5	0.62 (0.49-0.78)	─	─
rs113410123	8	145808347	G	A	0.19	intron_variant	ARHGAP39	─	─	─	─	Cox	2.39´10-5	1.46 (1.23-1.74)	─	─
rs2184239	9	3576434	G	A	0.06	intron_variant	RP11-509J21.1	─	─	─	─	GLM	3.37´10-5	2.45 (1.58-3.81)	0.3738	1.07 (0.71-1.63)
rs12552539	9	29758413	C	T	0.18	intergenic_variant	-	AL354676.1	121562	ME2P1	66327	Cox	4.39´10-5	1.42 (1.21-1.67)	0.1945	1.07 (0.91-1.26)
rs818714	9	116183301	G	A	0.42	intron_variant	C9orf43	─	─	─	─	Cox	1.18´10-5	0.73 (0.63-0.84)	─	─
rs9651528	10	12225552	T	C	0.04	intron_variant	NUDT5	─	─	─	─	GLM	1.19´10-5	0.3 (0.17-0.54)	─	─
rs1341563	10	16062480	A	G	0.49	intergenic_variant	-	SNORA31	14558	FTLP19	50935	Cox	3.47´10-5	0.75 (0.65-0.86)	0.4516	0.99 (0.87-1.14)
rs7099229	10	96134685	A	G	0.48	intergenic_variant	-	NOC3L	11969	TBC1D12	27576	Cox	3.75´10-5	0.75 (0.65-0.86)	─	─
rs4937150	11	126415374	A	G	0.16	intron_variant	KIRREL3	─	─	─	─	Cox	2.53´10-5	1.48 (1.24-1.77)	─	─
rs4763943	12	13354504	G	A	0.21	intron_variant	EMP1	─	─	─	─	GLM	1.89´10-5	1.68 (1.32-2.14)	─	─
rs699038	12	25159640	A	G	0.28	intron_variant	LRMP	─	─	─	─	GLM	1.93´10-5	0.62 (0.5-0.77)	0.3187	0.94 (0.73-1.21)
rs11109469	12	98785766	C	T	0.03	intergenic_variant	-	AC008055.1	73639	RNU4-41P	25908	Cox	2.61´10-5	2.08 (1.53-2.82)	─	─
rs10773156	12	125784521	G	T	0.24	intron_variant	TMEM132B	─	─	─	─	GLM	7.80´10-6	0.59 (0.47-0.75)	0.4913	1 (0.76-1.3)
rs11833801	12	131561394	G	A	0.08	missense_variant	ADGRD1	─	─	─	─	GLM	2.64´10-5	0.46 (0.31-0.67)	─	─
rs1576594	13	78690186	A	G	0.17	intron_variant	RNF219-AS1	─	─	─	─	GLM	1.29´10-5	1.8 (1.38-2.35)	─	─
rs113843515f	13	90860351	T	C	0.4	intergenic_variant	-	FAR1P1	36298	KRT18P27	22287	GLM	4.94´10-7	1.65 (1.35-2.02)	NA	NA
rs9589460	13	92899145	T	C	0.44	intron_variant	GPC5	─	─	─	─	GLM	3.15´10-5	0.65 (0.54-0.8)	0.2956	0.94 (0.75-1.18)
rs35629935	13	95150674	G	T	0.04	intergenic_variant	-	DCT	18738	TGDS	75631	GLMg	5.09´10-6	0.29 (0.17-0.52)	0.3582	0.9 (0.53-1.55)
rs116144592	14	75868181	C	A	0.05	intergenic_variant	-	LINC01220	104840	AF111167.2	22205	GLM	5.24´10-6	0.35 (0.21-0.56)	NA	NA
rs4906168	14	102410259	C	A	0.3	intergenic_variant	-	PPP2R5C	15933	AL118558.3	4425	GLM	2.30´10-5	0.63 (0.51-0.78)	0.3397	0.95 (0.75-1.21)
rs76955992f	14	102414743	AG	-	0.3	TF_binding_site_variant	AL118558.3	─	─	─	─	GLM	6.53´10-7	1.72 (1.38-2.13)	0.3029	1.07 (0.83-1.38)
rs12916564	15	39166084	A	C	0.22	intron_variant	AC013652.1	─	─	─	─	Coxg	4.61´10-6	0.65 (0.54-0.79)	─	─
rs11629503	15	39178788	A	G	0.44	intron_variant	AC013652.1	─	─	─	─	Cox	8.33´10-6	1.38 (1.2-1.59)	─	─
rs3759871	15	44943757	G	A	0.43	missense_variant	SPG11	─	─	─	─	GLM	3.79´10-5	1.52 (1.25-1.85)	0.0198	1.26 (1.01-1.57)
rs112982532	15	59336575	A	G	0.08	intron_variant	RNF111	─	─	─	─	Cox	1.43´10-5	0.53 (0.39-0.73)	0.2354	0.92 (0.73-1.16)
rs9937219	16	8470759	T	G	0.16	intergenic_variant	-	AC018767.1	44481	AC074052.1	87312	Cox	2.88´10-5	1.47 (1.24-1.74)	0.2285	1.07 (0.89-1.29)
rs12925758	16	84721401	A	G	0.05	intergenic_variant	-	KLHL36	20109	USP10	12183	Coxg	2.43´10-5	0.46 (0.31-0.69)	─	─
rs16950619	17	14829915	C	T	0.12	intergenic_variant	-	LINC02096	26044	RPL23AP76	21143	GLMg	2.05´10-5	0.5 (0.36-0.68)	─	─
rs11080310	17	33176068	T	C	0.11	intron_variant	AC022903.1	─	─	─	─	Cox	2.08´10-5	0.59 (0.45-0.77)	0.4353	0.98 (0.79-1.22)
rs684417	18	349426	C	T	0.25	intron_variant	COLEC12	─	─	─	─	GLM	2.50´10-5	1.62 (1.29-2.04)	0.0588	1.23 (0.95-1.59)
rs668747	18	32674433	G	A	0.26	intron_variant	MAPRE2	─	─	─	─	Coxg	1.52´10-6	0.67 (0.56-0.79)	─	─
rs7246288f	19	47304504	C	T	0.09	intergenic_variant	-	AC008622.2	12204	AC008622.3	8336	GLM	2.80´10-7	2.33 (1.62-3.34)	NA	NA
rs66937811	19	50327012	G	A	0.12	intron_variant	MED25	─	─	─	─	Cox	2.63´10-5	1.56 (1.28-1.9)	0.3003	1.05 (0.88-1.26)
rs8115469	20	22352349	G	A	0.05	non-coding	AL133464.1	─	─	─	─	GLM	6.48´10-6	0.34 (0.21-0.56)	─	─
rs73123879	20	48459047	C	T	0.06	intron_variant	SLC9A8	─	─	─	─	Cox	3.93´10-5	0.5 (0.35-0.72)	─	─
rs2143277	20	48476004	C	T	0.15	intron_variant	SLC9A8	─	─	─	─	Cox	1.95´10-5	0.64 (0.52-0.8)	─	─
rs6015313	20	57166192	C	T	0.38	intron_variant	APCDD1L-AS1	─	─	─	─	GLMg	2.15´10-5	0.65 (0.53-0.8)	0.1409	0.88 (0.69-1.11)
rs489536	20	62783286	C	T	0.12	intron_variant	MYT1	─	─	─	─	Cox	8.07´10-6	1.57 (1.3-1.9)	0.3121	1.05 (0.86-1.3)
rs111347228	21	33899146	G	A	0.07	intergenic_variant	-	EVA1C	11439	SNORA33	11463	Cox	2.94´10-5	0.53 (0.38-0.73)	0.3033	0.94 (0.73-1.2)
rs8131660	21	43615559	A	G	0.43	intergenic_variant	-	UMODL1	51996	ABCG1	4240	GLM	4.36´10-5	0.66 (0.54-0.81)	0.1308	0.88 (0.71-1.1)
m, minor allele; M, major allele.
MAF, global minor allele frequency.
GLM, generalized linear model
NA stands for not available, corresponding to genotyped variants that did not pass quality control filters.
─ corresponds to variants displaying association in the opposite direction with respect to the association in the discovery cohort, e.g. rs34060873, the best hit using the Cox model in the GWAS sample is likely a false positive.
a Annotation from Variant Effect Predictor and SNPnexus.
b The distance from the closest gene is given in bases.
c Effects correspond to odds ratios (95% confidence interval) when the GLM model is considered, hazard ratios (95% confidence interval) when the Cox model is considered. The genetic model in defined on the basis of the minor allele.
d Unilateral P values in the replication cohort (n=693) were obtained using the same model and method as the one used to identify the variants in the primary cohort. P values for SNPs showing association in the opposite direction with respect to the association in the primary cohort were noted "─". P values of the two variants showing true replication (P < 0.01) are in bold.
e We only reported the effects of variants that were in the same direction as the one of the association in the primary cohort.
f Variant obtained by imputation.
g The other model also displayed P value < 5´10-5 for genotyped variants or P value < 10-6 for imputed variants
