# Supplementary material for: Genome-wide association study of Buruli ulcer in rural Benin highlights role of two LncRNAs and the autophagy pathway
Source: Commun Biol. 2020 Apr 20;3:177. doi: 10.1038/s42003-020-0920-6 (PMC7171125; doi:10.1038/s42003-020-0920-6)
Supplement: Supplementary file 3 — Supplementary Data 2 [file 42003_2020_920_MOESM3_ESM.xlsx]

## Sheet: 2a
Supplementary Data 2a: Association tests for variants located within defensin genes under the additive model with P values < 0.01.
rs id	chr	position	Gene	AlleleA	AlleleB	all MAF	Cases MAF	Controls MAF	OR (95% CI)	P value
rs138283852	6	49994657	DEFB110	A	C	0.013	0.007	0.02	0.37 (0.14-0.96)	0.00962375
rs7011078	8	6723840	DEFB1	G	A	0.197	0.17	0.223	0.71 (0.56-0.92)	0.0069037
rs75972032	8	6781238	DEFA6	T	C	0.045	0.058	0.032	1.88 (1.15-3.07)	0.00844057
rs6990786	8	6788172	DEFA6	A	G	0.128	0.106	0.151	0.66 (0.49-0.89)	0.00670422
rs28658159	8	6788471	DEFA6	T	C	0.053	0.038	0.069	0.53 (0.34-0.84)	0.00455334
rs2702857	8	6789478	DEFA6	C	T	0.012	0.019	0.005	3.63 (1.23-10.7)	0.00818086
rs73195966	8	6789736	DEFA6	A	G	0.128	0.106	0.151	0.67 (0.49-0.89)	0.00709725
rs73195968	8	6791747	DEFA6	G	C	0.131	0.103	0.159	0.61 (0.45-0.82)	0.000889136
rs33923659	8	6795077	DEFA4	CT	C	0.105	0.085	0.125	0.65 (0.47-0.9)	0.00889807
rs28520392	8	6795239	DEFA4	G	A	0.103	0.083	0.123	0.65 (0.47-0.9)	0.00865396
rs10089687	8	6795851	DEFA4	T	C	0.459	0.423	0.494	0.75 (0.62-0.91)	0.00436204
rs11987956	8	6796029	DEFA4	G	A	0.132	0.104	0.16	0.61 (0.46-0.82)	0.00104355
rs56305261	8	6799153	DEFA4	A	G	0.02	0.011	0.029	0.36 (0.17-0.8)	0.00618088
rs73661317	8	6828832	DEFA10P	T	C	0.019	0.009	0.029	0.29 (0.12-0.68)	0.00215728
rs566700789	8	6853773	DEFA1B	G	T	0.034	0.046	0.023	2.03 (1.15-3.58)	0.00878219
rs534511226	8	6860803	DEFA1B	G	A	0.014	0.006	0.022	0.27 (0.1-0.74)	0.00620099
rs538017764	8	6861540	DEFA1B	G	A	0.011	0.018	0.003	5.26 (1.45-19.05)	0.00162043
rs541617471	8	6877481	DEFA1B	C	T	0.014	0.006	0.022	0.28 (0.1-0.77)	0.00879209
rs535482891	8	6877752	DEFA1B	T	G	0.014	0.006	0.021	0.29 (0.1-0.78)	0.00890478
rs73661329	8	6878166	DEFA1B	T	A	0.014	0.006	0.021	0.29 (0.11-0.78)	0.00907792
rs538254580	8	6879222	DEFA1B	G	A	0.014	0.006	0.021	0.29 (0.11-0.78)	0.00953365
rs558018598	8	11863451	DEFB134	C	A	0.018	0.028	0.008	3.58 (1.47-8.72)	0.00118289
rs543601189	20	160452	DEFB128	AC	A	0.012	0.003	0.021	0.16 (0.04-0.57)	0.00186172
rs146662336	20	161737	DEFB128	G	A	0.012	0.004	0.021	0.17 (0.05-0.59)	0.00295113
rs148800090	20	167921	DEFB128	G	A	0.012	0.004	0.021	0.17 (0.05-0.59)	0.00295125
rs116556409	20	169234	DEFB128	G	T	0.012	0.004	0.021	0.17 (0.05-0.59)	0.00295632
rs577637569	20	170536	DEFB128	CTT	C	0.012	0.004	0.021	0.17 (0.05-0.59)	0.00288274
rs147545750	20	170763	DEFB128	G	A	0.012	0.004	0.021	0.17 (0.05-0.59)	0.00287487
rs144235463	20	173167	DEFB128	A	G	0.012	0.004	0.021	0.17 (0.05-0.59)	0.00222713
rs1053783	20	210306	DEFB129	C	G	0.455	0.496	0.414	1.39 (1.15-1.7)	0.001095
rs6111556	20	234373	DEFB132	T	C	0.175	0.204	0.146	1.5 (1.16-1.95)	0.00214856
rs74855545	20	247183	DEFB132	G	A	0.012	0.019	0.006	3.18 (1.14-8.88)	0.00863594
rs34910282	20	30046919	DEFB123	C	CT	0.323	0.355	0.291	1.34 (1.09-1.65)	0.00431151
rs58925751	20	30047212	DEFB123	A	T	0.161	0.193	0.128	1.63 (1.24-2.13)	0.000413367
rs58270851	20	30051597	DEFB124	C	T	0.124	0.147	0.101	1.53 (1.13-2.07)	0.0053828
rs112316140	20	30052216	DEFB124	T	G	0.187	0.212	0.162	1.39 (1.08-1.79)	0.00611056
rs112591563	20	30052220	DEFB124	G	T	0.171	0.199	0.142	1.49 (1.15-1.94)	0.00165532
rs6059440	20	30053255	DEFB124	G	A	0.168	0.193	0.143	0.7 (0.54-0.91)	0.00861744
rs111398694	20	30055790	DEFB124	A	C	0.119	0.095	0.143	0.63 (0.46-0.85)	0.00290133
Chr: chromosome; MAF: minor allele frequency. Position in GRCh37.

## Sheet: 2b
Supplementary Data 2b: Association tests for eQTL for defensin genes under the additive model with P values < 0.05 in skin sun exposed lower leg and whole blood tissues from the GTEx database
rs id	Chr	Position	AlleleA	AlleleB	MAF	Cases MAF	Controls MAF	OR (95% CI)	P value	Tissue	Gene
rs2951853	8	6800719	C	G	0.075	0.089	0.061	0.67 (0.46-0.98)	0.0421595	whole blood	DEFA3
rs2981398	8	6801712	A	G	0.091	0.107	0.075	1.48 (1.05-2.09)	0.0340294	whole blood	DEFA3
rs2981397	8	6801829	T	C	0.137	0.155	0.119	1.36 (1.02-1.81)	0.0337824	whole blood	DEFA3
rs2981396	8	6803850	C	T	0.095	0.113	0.076	0.65 (0.46-0.91)	0.0171026	whole blood	DEFA3
rs2951869	8	6822040	G	A	0.086	0.101	0.071	0.68 (0.48-0.97)	0.0348204	whole blood	DEFA3
rs2738144	8	6826043	A	T	0.338	0.309	0.367	0.77 (0.63-0.95)	0.0127946	whole blood	DEFA3
rs62487515	8	6887891	C	T	0.205	0.225	0.185	1.28 (1.01-1.64)	0.043068	whole blood	DEFA8P
rs55660132	8	6888263	C	G	0.205	0.226	0.185	1.29 (1.01-1.64)	0.0400229	whole blood	DEFA8P
rs55740316	8	6888565	A	G	0.205	0.225	0.184	1.29 (1.01-1.65)	0.0380816	whole blood	DEFA8P
rs7831556	8	6974509	G	C	0.157	0.177	0.137	0.74 (0.56-0.97)	0.0243395	whole blood	DEFA8P
rs6605586	8	6982109	A	T	0.154	0.175	0.134	0.73 (0.55-0.96)	0.0165543	whole blood	DEFA8P
Chr: chromosome; MAF: minor allele frequency. Position in GRCh37.
