# Supplementary material for: Genome-wide association study of Buruli ulcer in rural Benin highlights role of two LncRNAs and the autophagy pathway
Source: Commun Biol. 2020 Apr 20;3:177. doi: 10.1038/s42003-020-0920-6 (PMC7171125; doi:10.1038/s42003-020-0920-6)
Supplement: Supplementary file 4 — Supplementary Data 3 [file 42003_2020_920_MOESM4_ESM.xlsx]

## Sheet: 3a
Supplementary Data 3a: Comparison of the best hits in tuberculosis GWAS recorded in the GWAS Catalog with Buruli ulcer GWAS
			Buruli ulcer GWAS					GWAS Catalog
rsID	Chr	Position	Minor Allele	Major Allele	P value	OR (95% CI)		PUBMEDID	FIRST AUTHOR	DATE	JOURNAL	P-VALUE	OR or BETA (95% CI)
rs4240897	1	12042755	A	G	0.179488	1.15 (0.94-1.4)		29036319	Qi H	2017-09-26	Hum Mol Genet	1e-11	1.27 (1.20-1.33)
rs2269497	4	3429856	G	A	0.0171305	0.45 (0.23-0.88)		29036319	Qi H	2017-09-26	Hum Mol Genet	3e-08	1.51 (1.35-1.68)
rs4733781	8	131296767	C	A	0.122995	1.27 (0.94-1.71)		25774636	Curtis J	2015-03-16	Nat Genet	3e-11	1.19 (1.14-1.25)
rs2057178	11	32364187	A	G	0.790292	0.97 (0.78-1.2)		22306650	Thye T	2012-02-05	Nat Genet	3e-11	1.1 (1.01-1.22)
rs17175227	14	70502050	A	G	0.972389	1.01 (0.48-2.16)		24057671	Chimusa ER	2013-09-18	Hum Mol Genet	9e-09	7.1429 (NR)
rs12437118	14	76983730	A	G	0.686514	1.05 (0.84-1.3)		30287856	Zheng R	2018-10-04	Nat Commun	2e-11	1.277 (1.189-1.371)
rs4331426	18	20190795	G	A	0.843616	0.98 (0.8-1.2)		20694014	Thye T	2010-08-08	Nat Genet	7e-09	1.19 (1.10-1.30)
rs4331426	18	20190795	G	A	0.843616	0.98 (0.8-1.2)		24057671	Chimusa ER	2013-09-18	Hum Mol Genet	2e-08	NR (NR)
rs6114027	20	2379598	C	T	0.0364153	1.26 (1.01-1.57)		30287856	Zheng R	2018-10-04	Nat Commun	2e-11	1.339 (1.229-1.459)
Position in GRCh37; Chr: chromosome; NR: not reported

## Sheet: 3b
Supplementary Data 3b: Comparison of the best hits in leprosy GWAS recorded in the GWAS Catalog with Buruli ulcer GWAS
			Buruli ulcer GWAS					GWAS Catalog
rsID	Chr	Position	Minor Allele	Major Allele	P value	OR (95% CI)		PUBMEDID	FIRST AUTHOR	DATE	JOURNAL	P-VALUE	OR or BETA (95% CI)
rs3762318	1	67597119	G	A	0.302877	0.88 (0.7-1.12)		22019778	Zhang F	2011-10-23	Nat Genet	3e-11	1.45 (1.30-1.61)
rs2221593	1	212873431	T	C	0.969272	1.01 (0.71-1.43)		25642632	Liu H	2015-02-02	Nat Genet	3e-08	1.15 (NR)
rs76886731	2	102945416	T	A	0.547741	0.94 (0.77-1.15)		25642632	Liu H	2015-02-02	Nat Genet	2e-23	1.24 (NR)
rs6807915	3	12313846	T	C	0.830963	1.03 (0.81-1.3)		27976721	Wang Z	2016-12-15	Nat Commun	2e-08	1.12 (NR)
rs73058713	5	20374213	A	C	0.103687	1.18 (0.96-1.46)		25642632	Liu H	2015-02-02	Nat Genet	1e-08	1.19 (NR)
rs6863015	5	158843235	A	C	0.0770924	0.82 (0.66-1.02)		25642632	Liu H	2015-02-02	Nat Genet	2e-21	1.25 (NR)
rs602875	6	32573629	G	A	0.573744	0.94 (0.76-1.16)		20018961	Zhang FR	2009-12-16	N Engl J Med	5e-27	1.61 (1.39-1.61)
rs9271100	6	32576478	T	C	0.0499945	1.24 (0.99-1.55)		25642632	Liu H	2015-02-02	Nat Genet	8e-95	1.68 (NR)
rs13220141	6	146897633	T	A	0.89921	0.98 (0.68-1.41)		25642632	Liu H	2015-02-02	Nat Genet	1e-22	1.27 (NR)
rs2275606	6	146918950	A	G	0.937416	1.01 (0.71-1.45)		22019778	Zhang F	2011-10-23	Nat Genet	4e-14	1.30 (1.21-1.39)
rs4720118	7	33469241	T	C	0.921356	0.98 (0.71-1.36)		27976721	Wang Z	2016-12-15	Nat Commun	4e-10	1.16 (NR)
rs55894533	8	11749242	C	A	0.906776	1.01 (0.83-1.24)		27976721	Wang Z	2016-12-15	Nat Commun	5e-11	1.15 (NR)
rs160451	8	90662941	C	T	0.761196	0.97 (0.8-1.18)		25642632	Liu H	2015-02-02	Nat Genet	1e-21	1.28 (NR)
rs42490	8	90778513	G	A	0.197154	0.87 (0.7-1.08)		20018961	Zhang FR	2009-12-16	N Engl J Med	1e-16	1.32 (1.23-1.41)
rs383592	8	90804328	C	T	0.160978	0.86 (0.69-1.06)		25642632	Liu H	2015-02-02	Nat Genet	2e-35	1.32 (NR)
rs40457	8	90823687	A	G	0.119562	1.21 (0.95-1.54)		20018961	Zhang FR	2009-12-16	N Engl J Med	1e-12	1.3 (1.20-1.39)
rs10100465	8	118626279	A	G	0.625305	1.05 (0.86-1.3)		27976721	Wang Z	2016-12-15	Nat Commun	3e-11	1.18 (NR)
rs6478108	9	117558703	C	T	0.0770355	1.4 (0.96-2.03)		20018961	Zhang FR	2009-12-16	N Engl J Med	3e-21	1.37 (1.28-1.46)
rs4366152	9	117564875	T	C	0.3469	1.25 (0.78-1.98)		25642632	Liu H	2015-02-02	Nat Genet	9e-42	1.33 (NR)
rs10817758	9	118143933	T	C	0.635453	0.91 (0.63-1.32)		25642632	Liu H	2015-02-02	Nat Genet	1e-08	1.13 (NR)
rs58600253	10	64507904	T	C	0.754701	0.92 (0.54-1.55)		25642632	Liu H	2015-02-02	Nat Genet	3e-12	1.22 (NR)
rs663743	11	64107735	A	G	0.13344	1.71 (0.78-3.72)		25642632	Liu H	2015-02-02	Nat Genet	9e-14	1.24 (NR)
rs3764147	13	44457925	G	A	0.498869	1.08 (0.87-1.33)		20018961	Zhang FR	2009-12-16	N Engl J Med	4e-54	1.68 (1.57-1.80)
rs9567307	13	44471877	G	A	0.537019	1.07 (0.87-1.32)		25642632	Liu H	2015-02-02	Nat Genet	1e-93	1.58 (NR)
rs2270368	16	50714335	G	A	0.750834	1.03 (0.85-1.26)		25642632	Liu H	2015-02-02	Nat Genet	1e-67	1.5 (NR)
rs9302752	16	50719103	T	C	0.534654	1.06 (0.87-1.3)		20018961	Zhang FR	2009-12-16	N Engl J Med	4e-40	1.59 (1.49-1.71)
rs10414149	19	52127744	G	A	0.767786	1.03 (0.85-1.25)		25642632	Liu H	2015-02-02	Nat Genet	3e-09	1.20 (NR)
Position in GRCh37; Chr: chromosome; NR: not reported
